# Supplementary material for: Protective Effects of Melatonin on Saccharomyces cerevisiae under Ethanol Stress
Source: Antioxidants (Basel). 2021 Oct 29;10(11):1735. doi: 10.3390/antiox10111735 (PMC8615028; doi:10.3390/antiox10111735)
Supplement: Supplementary file 1 [file antioxidants-10-01735-s001.zip]

Archive with 1 entries (1 files):
- antioxidants-1434607-supplementary.pdf
